# Supplementary material for: OrbiFragsNets. A tool for automatic annotation of orbitrap MS2 spectra using networks grade as selection criteria
Source: MethodsX. 2023 Jun 14;11:102257. doi: 10.1016/j.mex.2023.102257 (PMC10293764; doi:10.1016/j.mex.2023.102257)
Supplement: Supplementary file 1 [file mmc1.zip]

Archive with 110 entries (103 files):
- OrbiFragsNets-main/
- OrbiFragsNets-main/Data/
- OrbiFragsNets-main/Data/Dtest.txt
- OrbiFragsNets-main/Data/example.mzML
- OrbiFragsNets-main/Functions/
- OrbiFragsNets-main/Functions/AllMS2Data.py
- OrbiFragsNets-main/Functions/AllNet.py
- OrbiFragsNets-main/Functions/AnnotateSpec.py
- OrbiFragsNets-main/Functions/BaseLineCorr.py
- OrbiFragsNets-main/Functions/BaseLineId.py
- OrbiFragsNets-main/Functions/BootstrappingMontecarlo.py
- OrbiFragsNets-main/Functions/ChargeDataSet.py
- OrbiFragsNets-main/Functions/Derivate.py
- OrbiFragsNets-main/Functions/DistributionVec.py
- OrbiFragsNets-main/Functions/ExactMassCal.py
- OrbiFragsNets-main/Functions/FeaturesDet.py
- OrbiFragsNets-main/Functions/FillMatrix.py
- OrbiFragsNets-main/Functions/FillSpaces.py
- OrbiFragsNets-main/Functions/FindMS2.py
- OrbiFragsNets-main/Functions/FitFragment.py
- OrbiFragsNets-main/Functions/Formula.py
- OrbiFragsNets-main/Functions/FragNet.py
- OrbiFragsNets-main/Functions/FragNetIntRes.py
- OrbiFragsNets-main/Functions/FragSpacePos.py
- OrbiFragsNets-main/Functions/GetIntVec.py
- OrbiFragsNets-main/Functions/GetMS2forFeature.py
- OrbiFragsNets-main/Functions/GradeNet.py
- OrbiFragsNets-main/Functions/IndexLists.py
- OrbiFragsNets-main/Functions/IntPos.py
- OrbiFragsNets-main/Functions/JoinInterpolChrom.py
- OrbiFragsNets-main/Functions/MS1IDs.py
- OrbiFragsNets-main/Functions/MS2Spectrum.py
- OrbiFragsNets-main/Functions/MSPeaksIdentification.py
- OrbiFragsNets-main/Functions/MinEdges.py
- OrbiFragsNets-main/Functions/MoleculesCand.py
- OrbiFragsNets-main/Functions/MonteCarloIntegral.py
- OrbiFragsNets-main/Functions/NumpyMSPeaksIdentification.py
- OrbiFragsNets-main/Functions/OrbiFragsNets.py
- OrbiFragsNets-main/Functions/PeakStats.py
- OrbiFragsNets-main/Functions/PondMZStats.py
- OrbiFragsNets-main/Functions/QuadRegMid.py
- OrbiFragsNets-main/Functions/SelfConsistFrag.py
- OrbiFragsNets-main/Functions/ShowDF.py
- OrbiFragsNets-main/Functions/SoftChromatogram.py
- OrbiFragsNets-main/Functions/SolveSpace.py
- OrbiFragsNets-main/Functions/SplitFeaturesRT.py
- OrbiFragsNets-main/Functions/SummaryFeature.py
- OrbiFragsNets-main/Functions/TargetMS1.py
- OrbiFragsNets-main/Functions/WelchTest.py
- OrbiFragsNets-main/Functions/__pycache__/
- OrbiFragsNets-main/Functions/__pycache__/AllMS2Data.cpython-37.pyc
- OrbiFragsNets-main/Functions/__pycache__/AllNet.cpython-37.pyc
- OrbiFragsNets-main/Functions/__pycache__/AnnotateSpec.cpython-37.pyc
- OrbiFragsNets-main/Functions/__pycache__/BaseLineCorr.cpython-37.pyc
- OrbiFragsNets-main/Functions/__pycache__/BaseLineId.cpython-37.pyc
- OrbiFragsNets-main/Functions/__pycache__/BootstrappingMontecarlo.cpython-37.pyc
- OrbiFragsNets-main/Functions/__pycache__/ChargeDataSet.cpython-37.pyc
- OrbiFragsNets-main/Functions/__pycache__/Derivate.cpython-37.pyc
- OrbiFragsNets-main/Functions/__pycache__/DistributionVec.cpython-37.pyc
- OrbiFragsNets-main/Functions/__pycache__/ExactMassCal.cpython-37.pyc
- OrbiFragsNets-main/Functions/__pycache__/FeaturesDet.cpython-37.pyc
- OrbiFragsNets-main/Functions/__pycache__/FillMatrix.cpython-37.pyc
- OrbiFragsNets-main/Functions/__pycache__/FillSpaces.cpython-37.pyc
- OrbiFragsNets-main/Functions/__pycache__/FindMS2.cpython-37.pyc
- OrbiFragsNets-main/Functions/__pycache__/FitFragment.cpython-37.pyc
- OrbiFragsNets-main/Functions/__pycache__/Formula.cpython-37.pyc
- OrbiFragsNets-main/Functions/__pycache__/FragNet.cpython-37.pyc
- OrbiFragsNets-main/Functions/__pycache__/FragNetIntRes.cpython-37.pyc
- OrbiFragsNets-main/Functions/__pycache__/FragSpacePos.cpython-37.pyc
- OrbiFragsNets-main/Functions/__pycache__/GetIntVec.cpython-37.pyc
- OrbiFragsNets-main/Functions/__pycache__/GetMS2forFeature.cpython-37.pyc
- OrbiFragsNets-main/Functions/__pycache__/GradeNet.cpython-37.pyc
- OrbiFragsNets-main/Functions/__pycache__/IndexLists.cpython-37.pyc
- OrbiFragsNets-main/Functions/__pycache__/IntPos.cpython-37.pyc
- OrbiFragsNets-main/Functions/__pycache__/JoinInterpolChrom.cpython-37.pyc
- OrbiFragsNets-main/Functions/__pycache__/MS1IDs.cpython-37.pyc
- OrbiFragsNets-main/Functions/__pycache__/MS2Spectrum.cpython-37.pyc
- OrbiFragsNets-main/Functions/__pycache__/MSPeaksIdentification.cpython-37.pyc
- OrbiFragsNets-main/Functions/__pycache__/MinEdges.cpython-37.pyc
- OrbiFragsNets-main/Functions/__pycache__/MoleculesCand.cpython-37.pyc
- OrbiFragsNets-main/Functions/__pycache__/MonteCarloIntegral.cpython-37.pyc
- OrbiFragsNets-main/Functions/__pycache__/NewReduceSpecFindPeaks.cpython-37.pyc
- OrbiFragsNets-main/Functions/__pycache__/NumpyMSPeaksIdentification.cpython-37.pyc
- OrbiFragsNets-main/Functions/__pycache__/OrbiFragsNets.cpython-37.pyc
- OrbiFragsNets-main/Functions/__pycache__/PeakStats.cpython-37.pyc
- OrbiFragsNets-main/Functions/__pycache__/PondMZStats.cpython-37.pyc
- OrbiFragsNets-main/Functions/__pycache__/QuadRegMid.cpython-37.pyc
- OrbiFragsNets-main/Functions/__pycache__/SelfConsistFrag.cpython-37.pyc
- OrbiFragsNets-main/Functions/__pycache__/ShowDF.cpython-37.pyc
- OrbiFragsNets-main/Functions/__pycache__/SoftChromatogram.cpython-37.pyc
- OrbiFragsNets-main/Functions/__pycache__/SolveSpace.cpython-37.pyc
- OrbiFragsNets-main/Functions/__pycache__/SplitFeaturesRT.cpython-37.pyc
- OrbiFragsNets-main/Functions/__pycache__/SummaryFeature.cpython-37.pyc
- OrbiFragsNets-main/Functions/__pycache__/TargetMS1.cpython-37.pyc
- OrbiFragsNets-main/Functions/__pycache__/WelchTest.cpython-37.pyc
- OrbiFragsNets-main/FunctionsPar/
- OrbiFragsNets-main/FunctionsPar/ExpectedFormulaBig.py
- OrbiFragsNets-main/FunctionsPar/ExpectedFormulaSmall.py
- OrbiFragsNets-main/OrbiFragsNets_Notebook.ipynb
- OrbiFragsNets-main/Parameters.ipynb
- OrbiFragsNets-main/Parameters/
- OrbiFragsNets-main/Parameters/ExpectedFormulaSmall.csv
- OrbiFragsNets-main/Parameters/MassVec.csv
- OrbiFragsNets-main/Parameters/MaxAtomicSubscripts.csv
- OrbiFragsNets-main/Parameters/ParametersTable.csv
- OrbiFragsNets-main/README.md
- OrbiFragsNets-main/Widgets/
- OrbiFragsNets-main/Widgets/ExpectedFormulaWidgetsBig.py
- OrbiFragsNets-main/Widgets/ExpectedFormulaWidgetsSmall.py
- OrbiFragsNets-main/run.py
