# Supplementary material for: OrbiFragsNets. A tool for automatic annotation of orbitrap MS2 spectra using networks grade as selection criteria
Source: MethodsX. 2023 Jun 14;11:102257. doi: 10.1016/j.mex.2023.102257 (PMC10293764; doi:10.1016/j.mex.2023.102257)
Supplement: Supplementary file 1 [file mmc1.zip › OrbiFragsNets-main/Functions/AllNet.py]

import numpy as np
from FragNet import *
def AllNet(ListofFragmentsinListofPeaks,FeasiblePeaksNetworks):
    c=True
    for network in FeasiblePeaksNetworks:
        PeaksNetwork=network[:-1]
        FragmentsNetworks=FragNet(ListofFragmentsinListofPeaks=ListofFragmentsinListofPeaks,PeaksNetwork=PeaksNetwork)
        if c:
            AllFragNet=np.array(FragmentsNetworks) 
            c=False
        else:
            AllFragNet=np.append(AllFragNet,np.array(FragmentsNetworks),axis=0)
    return AllFragNet    
