# Supplementary material for: OrbiFragsNets. A tool for automatic annotation of orbitrap MS2 spectra using networks grade as selection criteria
Source: MethodsX. 2023 Jun 14;11:102257. doi: 10.1016/j.mex.2023.102257 (PMC10293764; doi:10.1016/j.mex.2023.102257)
Supplement: Supplementary file 1 [file mmc1.zip › OrbiFragsNets-main/Functions/BootstrappingMontecarlo.py]

from MonteCarloIntegral import *
import numpy as np
def BootstrappingMontecarlo(ChromData,Repeat=100):
    IntegralVec=[]
    for x in np.arange(Repeat):
        IntegralVec.append(MonteCarloIntegral(ChromData))
    IntegralVec=np.array(IntegralVec)
    Mean=np.mean(IntegralVec)
    Std=np.std(IntegralVec)
    return np.array([Mean,Std])
