# Supplementary material for: OrbiFragsNets. A tool for automatic annotation of orbitrap MS2 spectra using networks grade as selection criteria
Source: MethodsX. 2023 Jun 14;11:102257. doi: 10.1016/j.mex.2023.102257 (PMC10293764; doi:10.1016/j.mex.2023.102257)
Supplement: Supplementary file 1 [file mmc1.zip › OrbiFragsNets-main/Functions/ChargeDataSet.py]

import os
from pyopenms import *
def ChargeDataSet(DataSetName):
    home=os.getcwd()
    path=home+'/Data'
    DataSet=MSExperiment()
    MzMLFile().load(path+'/'+DataSetName, DataSet)
    return DataSet
