# Supplementary material for: OrbiFragsNets. A tool for automatic annotation of orbitrap MS2 spectra using networks grade as selection criteria
Source: MethodsX. 2023 Jun 14;11:102257. doi: 10.1016/j.mex.2023.102257 (PMC10293764; doi:10.1016/j.mex.2023.102257)
Supplement: Supplementary file 1 [file mmc1.zip › OrbiFragsNets-main/Functions/Derivate.py]

import numpy as np
def Derivate(RTVec,IntVec):
    dRT=RTVec[2:]-RTVec[:-2]
    dInt=IntVec[2:]-IntVec[:-2]
    dS=dInt/dRT
    return [RTVec[1:-1],dS]
