# Supplementary material for: OrbiFragsNets. A tool for automatic annotation of orbitrap MS2 spectra using networks grade as selection criteria
Source: MethodsX. 2023 Jun 14;11:102257. doi: 10.1016/j.mex.2023.102257 (PMC10293764; doi:10.1016/j.mex.2023.102257)
Supplement: Supplementary file 1 [file mmc1.zip › OrbiFragsNets-main/Functions/ExactMassCal.py]

import numpy as np
import pandas as pd
import os
def ExactMassCal(NumberofAtoms,charge=1):   
    home=os.getcwd()
    ElectronMass=5.4857990906516e-4
    MassVecDF=pd.read_csv(home+'/Parameters/MassVec.csv',index_col=0)
    MassVec=np.array(MassVecDF['Exact Mass'])
    ExactMass=sum(NumberofAtoms*MassVec)-charge*ElectronMass
    return ExactMass
