# Supplementary material for: OrbiFragsNets. A tool for automatic annotation of orbitrap MS2 spectra using networks grade as selection criteria
Source: MethodsX. 2023 Jun 14;11:102257. doi: 10.1016/j.mex.2023.102257 (PMC10293764; doi:10.1016/j.mex.2023.102257)
Supplement: Supplementary file 1 [file mmc1.zip › OrbiFragsNets-main/Functions/FillSpaces.py]

from QuadRegMid import *
import numpy as np
def FillSpaces(RTVec,IntensityVecNorm,NDataPoints): 
    FirstReg=True
    if NDataPoints>4:
        for dp in np.arange(2,NDataPoints-2):
            RTreg=RTVec[dp-2:dp+3]
            IntensityVecNormreg=IntensityVecNorm[dp-2:dp+3]
            NewChromData=QuadRegMid(RTreg,IntensityVecNormreg)
            if FirstReg:
                RTnew=NewChromData[0][:2]
                Intensitynew=NewChromData[1][:2]
                FirstReg=False
            else:
                RTnew=np.append(RTnew,[NewChromData[0][1]])
                Intensitynew=np.append(Intensitynew,[NewChromData[1][1]])
        RTnew=np.append(RTnew,NewChromData[0][2:])
        Intensitynew=np.append(Intensitynew,NewChromData[1][2:])
        return np.c_[RTnew,Intensitynew]
    else:
        return np.c_[RTVec,IntensityVecNorm]
