# Supplementary material for: OrbiFragsNets. A tool for automatic annotation of orbitrap MS2 spectra using networks grade as selection criteria
Source: MethodsX. 2023 Jun 14;11:102257. doi: 10.1016/j.mex.2023.102257 (PMC10293764; doi:10.1016/j.mex.2023.102257)
Supplement: Supplementary file 1 [file mmc1.zip › OrbiFragsNets-main/Functions/FindMS2.py]

import numpy as np
def FindMS2(Chromatogram,SummMS2):
    c=0
#    print(len(SummMS2))
    MZ=Chromatogram[:,5]
    ConfidenceInterval=float(Chromatogram[:,8])
    RT=Chromatogram[:,0]
    RTstd=float(5*Chromatogram[:,1])
#    print(ConfidenceInterval,RTstd)
    MS2loc=np.where((abs(SummMS2[:,0]-MZ)/MZ*1e6<ConfidenceInterval)&(abs(SummMS2[:,1]-RT)<RTstd))[0]
    SuMS2=SummMS2[MS2loc,:]
#    print(len(SuMS2))
    MinDif=np.min(abs(SuMS2[:,0]-MZ))
    SuLoc=np.where(abs(SuMS2[:,0]-MZ)==MinDif)[0]
    MS2id=SuMS2[SuLoc,2]
    return int(MS2id)
