# Supplementary material for: OrbiFragsNets. A tool for automatic annotation of orbitrap MS2 spectra using networks grade as selection criteria
Source: MethodsX. 2023 Jun 14;11:102257. doi: 10.1016/j.mex.2023.102257 (PMC10293764; doi:10.1016/j.mex.2023.102257)
Supplement: Supplementary file 1 [file mmc1.zip › OrbiFragsNets-main/Functions/GradeNet.py]

import numpy as np
def GradeNet(AllFragNet,AdjacencyMat):
    Lnet=len(AllFragNet)
    for xL in np.arange(Lnet):
        locNet=np.where(AllFragNet[xL,:]>-1)[0]
        locD=np.array(AllFragNet[xL,locNet],dtype=int)
        Dspec=AdjacencyMat[np.ix_(locD,locD)]    
        NetworkGrade=np.sum(Dspec)
        AllFragNet[xL,-1]=NetworkGrade
    return AllFragNet
