# Supplementary material for: OrbiFragsNets. A tool for automatic annotation of orbitrap MS2 spectra using networks grade as selection criteria
Source: MethodsX. 2023 Jun 14;11:102257. doi: 10.1016/j.mex.2023.102257 (PMC10293764; doi:10.1016/j.mex.2023.102257)
Supplement: Supplementary file 1 [file mmc1.zip › OrbiFragsNets-main/Functions/IndexLists.py]

import numpy as np
import pandas as pd
def IndexLists(AllPeaksPossibleFragments):
    ListofFragmentsinListofPeaks=[]
    AllPeaksPossibleFragmentsDF=pd.DataFrame(AllPeaksPossibleFragments)
    MF=list(AllPeaksPossibleFragmentsDF.groupby([14]).groups.keys())    
    for x in MF:
        IFDFloc=np.where(AllPeaksPossibleFragments[:,14]==x)[0]
        #IFDF=AllPeaksPossibleFragments.loc[IFDFloc]
        #vecind=np.array(IFDF.index)
      #  vecind=np.append(vecind)
        ListofFragmentsinListofPeaks.append(IFDFloc)
    return ListofFragmentsinListofPeaks
