# Supplementary material for: OrbiFragsNets. A tool for automatic annotation of orbitrap MS2 spectra using networks grade as selection criteria
Source: MethodsX. 2023 Jun 14;11:102257. doi: 10.1016/j.mex.2023.102257 (PMC10293764; doi:10.1016/j.mex.2023.102257)
Supplement: Supplementary file 1 [file mmc1.zip › OrbiFragsNets-main/Functions/IntPos.py]

import pandas as pd
def IntPos(AllPeaksPossibleFragments):
    UseListofPeaks=[]
    AllPeaksPossibleFragmentsDF=pd.DataFrame(AllPeaksPossibleFragments)
    MF=list(AllPeaksPossibleFragmentsDF.groupby([14]).groups.keys())
    for x in MF:
        UseListofPeaks.append([0,1])
    return UseListofPeaks
