# Supplementary material for: OrbiFragsNets. A tool for automatic annotation of orbitrap MS2 spectra using networks grade as selection criteria
Source: MethodsX. 2023 Jun 14;11:102257. doi: 10.1016/j.mex.2023.102257 (PMC10293764; doi:10.1016/j.mex.2023.102257)
Supplement: Supplementary file 1 [file mmc1.zip › OrbiFragsNets-main/Functions/MS1IDs.py]

import numpy as np
def MS1IDs(DataSet):
    IDvec=[]
    c=0
    for SpectralSignals in DataSet:
        MSLevel=SpectralSignals.getMSLevel()
        if MSLevel==1:
            IDvec.append(c)
        c+=1
    IDvec=np.array(IDvec,dtype=int)
    return IDvec
