# Supplementary material for: OrbiFragsNets. A tool for automatic annotation of orbitrap MS2 spectra using networks grade as selection criteria
Source: MethodsX. 2023 Jun 14;11:102257. doi: 10.1016/j.mex.2023.102257 (PMC10293764; doi:10.1016/j.mex.2023.102257)
Supplement: Supplementary file 1 [file mmc1.zip › OrbiFragsNets-main/Functions/MSPeaksIdentification.py]

import numpy as np
import pandas as pd
import os
from WelchTest import *
from PondMZStats import *
from ShowDF import *
def MSPeaksIdentification(RawSignals,MinInttobePeak=5e3,NoiseTresInt=1e2,ConfidenceIntervalTolerance=80,MinRelIntCont=2,MinSignalstobePeak=3): #Filtering noise and reducing similar peaks    
    #MinDis can be a very delicated parameter, as it defines the threshold in between isotopomers and different substances
    RawSignals=np.array(RawSignals)
    home=os.getcwd()    
    with open(home+'/Parameters/ParametersTable.csv','r') as par:
        Parameters=pd.read_csv(par,index_col=0)    
        MinInttobePeak=int(Parameters.loc['MinInttobePeak']['Value'])
        NoiseTresInt=int(Parameters.loc['NoiseTresInt']['Value'])
        ConfidenceIntervalTolerance=int(Parameters.loc['ConfidenceIntervalTolerance']['Value'])
        MinRelIntCont=int(Parameters.loc['MinRelIntCont']['Value'])
        MinSignalstobePeak=int(Parameters.loc['MinSignalstobePeak']['Value'])  
    dimen=np.shape(RawSignals)
    if dimen[0]<dimen[1]:
        RawSignals=RawSignals.T  
    NonZeroLoc=np.where(RawSignals[:,1]>NoiseTresInt)[0]    
    RawSignalsFil=np.array(RawSignals[NonZeroLoc,:])
    L=len(RawSignalsFil[:,1].copy())
    RawSignalsFil=np.concatenate([RawSignalsFil,RawSignalsFil[-1:,:]])
    NFrag=len(RawSignalsFil[:,0])
    v0=np.arange(NFrag)
    v1=np.arange(NFrag)+1
    DistancesE=RawSignalsFil[v1[:-1],0]-RawSignalsFil[v0[:-1],0]    
    MinSignal=0
    MaxSignal=0
    SpectrumPeaks=[]
    mzRef=RawSignalsFil[MinSignal,0]
    MinDis=10#ConfidenceIntevalTolerance/1e6*mzRef
    Npeak=0
    TotalI=1
    while MaxSignal<L:
        d=(RawSignalsFil[MaxSignal+1,0]-mzRef)
        if abs(d)>MinDis or MaxSignal>L-3:  
            if PeakData[-7]>MinInttobePeak:                
                if Npeak>0:                                        
                    WelchVec=WelchTest(SpectrumPeaks[-1],PeakData,alpha=0.01)
                    if WelchVec[0]:                              
                        PeakData[-4]=WelchVec[1]
                        PeakData[-3]=WelchVec[2]
                        PeakData[-2]=WelchVec[3]
                        SpectrumPeaks.append(PeakData)
                    else:
                        PrevDat=RawSignalsFil[SpectrumPeaks[-1][-6]:SpectrumPeaks[-1][-5],:2]     
                        JoinSpec=np.append(PrevDat,PosibleSpec,axis=0)                                              
                        PeakData[:-6]=PondMZStats(JoinSpec)
                        PeakData[-6]=SpectrumPeaks[-1][-6]
                        if Npeak>1:
                            WelchVec=WelchTest(SpectrumPeaks[-2],PeakData,alpha=0.01)
                            PeakData[-4]=WelchVec[1]
                            PeakData[-3]=WelchVec[2]
                            PeakData[-2]=WelchVec[3]                        
                        SpectrumPeaks[-1]=PeakData                        
                        Npeak-=1
                else:
                    SpectrumPeaks.append(PeakData)
                    
                Npeak+=1 #I need to check what's happening with this one
            MinSignal=MaxSignal+1            
            MaxSignal=MinSignal+1   
            mzRef=RawSignalsFil[MinSignal,0]    
            MinDis=ConfidenceIntervalTolerance/1e6*mzRef
        else:
            MaxSignal+=1
            PosibleSpec=RawSignalsFil[MinSignal:MaxSignal+1,:2].copy() #This one should become in PeakPeakData
            PeakData=PondMZStats(PosibleSpec)         
            MinDis=3*PeakData[1]
            mzRef=float(PeakData[0])
            PeakData.append(MinSignal)
            PeakData.append(MaxSignal)
            PeakData.append(0)
            PeakData.append(0)
            PeakData.append(0)
            PeakData.append(0)
    SpectrumPeaks=np.array(SpectrumPeaks)  
    PeakstoKeepLoc=np.where((SpectrumPeaks[:,2]>MinSignalstobePeak)&(SpectrumPeaks[:,4]<ConfidenceIntervalTolerance)&(SpectrumPeaks[:,6]/max(SpectrumPeaks[:,6])*100>MinRelIntCont))[0]      
    SpectrumPeaks=SpectrumPeaks[PeakstoKeepLoc,:]
    RelInt=SpectrumPeaks[:,6]/sum(SpectrumPeaks[:,6])*100
    SpectrumPeaks[:,-1]=RelInt
  #  SpectrumPeaks=pd.PeakDataFrame(SpectrumPeaks,columns=['Mean_m/z','Std_m/z','PeakDataPoints','ConfidenceInterval','ConfidenceInterval(ppm)','MostIntense_m/z','TotalIntensity','MinID','MaxID','t_value','t_ref','p','empty'])
  #  SpectrumPeaks['RelInt']=SpectrumPeaks['TotalIntensity']/sum(SpectrumPeaks['TotalIntensity'])*100
    return SpectrumPeaks
