# Supplementary material for: OrbiFragsNets. A tool for automatic annotation of orbitrap MS2 spectra using networks grade as selection criteria
Source: MethodsX. 2023 Jun 14;11:102257. doi: 10.1016/j.mex.2023.102257 (PMC10293764; doi:10.1016/j.mex.2023.102257)
Supplement: Supplementary file 1 [file mmc1.zip › OrbiFragsNets-main/Functions/ShowDF.py]

from IPython.display import HTML, display
import tabulate	
def ShowDF(DF,col=''):
    if col=='':
        col=list(DF.columns)
    display(HTML(tabulate.tabulate(DF[col], headers= col,tablefmt='html')))
    
