# Supplementary material for: OrbiFragsNets. A tool for automatic annotation of orbitrap MS2 spectra using networks grade as selection criteria
Source: MethodsX. 2023 Jun 14;11:102257. doi: 10.1016/j.mex.2023.102257 (PMC10293764; doi:10.1016/j.mex.2023.102257)
Supplement: Supplementary file 1 [file mmc1.zip › OrbiFragsNets-main/Functions/SoftChromatogram.py]

from FillSpaces import *
def SoftChromatogram(ChromData):
    RTord=ChromData[:,0].argsort()
    RTVec=ChromData[:,0][RTord]
    NDataPoints=len(RTVec)
    IntensityVec=ChromData[:,9][RTord]
    SoftChromData=FillSpaces(RTVec,IntensityVec,NDataPoints)
    return SoftChromData
