# Supplementary material for: OrbiFragsNets. A tool for automatic annotation of orbitrap MS2 spectra using networks grade as selection criteria
Source: MethodsX. 2023 Jun 14;11:102257. doi: 10.1016/j.mex.2023.102257 (PMC10293764; doi:10.1016/j.mex.2023.102257)
Supplement: Supplementary file 1 [file mmc1.zip › OrbiFragsNets-main/OrbiFragsNets_Notebook.ipynb]

# %% [code]
import sys
import os
home=os.getcwd()
sys.path.append(home+'/Functions')
from OrbiFragsNets import *
from ChargeDataSet import *
from ShowDF import *
import pandas as pd

# %% [markdown]
# Charge your data file

# %% [code]
DataSetName='example.mzML'

# %% [code]
DataSet=ChargeDataSet(DataSetName)

# %% [markdown]
# Annotation

# %% [code]
PrecursorFragmentMass=254.05926372422948

# %% [code]
Annotation=OrbiFragsNets(PrecursorFragmentMass=PrecursorFragmentMass,DataSet=DataSet)

# %% [code]
ShowDF(Annotation)

# %% [markdown]
# Save annotation

# %% [code]
filename='AnnotationSulfamethoxazoleSpectrum.xlsx'

# %% [code]
Annotation.to_excel(filename)
