# Supplementary material for: OrbiFragsNets. A tool for automatic annotation of orbitrap MS2 spectra using networks grade as selection criteria
Source: MethodsX. 2023 Jun 14;11:102257. doi: 10.1016/j.mex.2023.102257 (PMC10293764; doi:10.1016/j.mex.2023.102257)
Supplement: Supplementary file 1 [file mmc1.zip › OrbiFragsNets-main/Parameters.ipynb]

# %% [code]
import sys
import os
home=os.getcwd()
sys.path.append(home+'/Functions')
sys.path.append(home+'/FunctionsPar')
sys.path.append(home+'/Widgets')
from ExpectedFormulaWidgetsBig import *
from ShowDF import *
from AnotateSpec import *
from pyopenms import *

#import numpy as np
#import pandas as pd

# %% [code]
ExpectedFormulaWidgetsBig()

# %% [code]


# %% [code]
