# Supplementary material for: OrbiFragsNets. A tool for automatic annotation of orbitrap MS2 spectra using networks grade as selection criteria
Source: MethodsX. 2023 Jun 14;11:102257. doi: 10.1016/j.mex.2023.102257 (PMC10293764; doi:10.1016/j.mex.2023.102257)
Supplement: Supplementary file 1 [file mmc1.zip › OrbiFragsNets-main/Parameters/ExpectedFormulaSmall.csv]

Element	Value	Min	Max
K	1	0	1
Na	0	0	1
C13	0	0	2
C	10	0	50
Cl	0	0	10
S34	0	0	2
S	0	0	10
P	0	0	10
F	0	0	10
O	5	0	20
N	5	0	20
H	30	0	100
