# Supplementary material for: OrbiFragsNets. A tool for automatic annotation of orbitrap MS2 spectra using networks grade as selection criteria
Source: MethodsX. 2023 Jun 14;11:102257. doi: 10.1016/j.mex.2023.102257 (PMC10293764; doi:10.1016/j.mex.2023.102257)
Supplement: Supplementary file 1 [file mmc1.zip › OrbiFragsNets-main/Parameters/MassVec.csv]

Isotope	Exact Mass
K	38.9637064875
Na	22.989769282019
C13	13.0033548353363
C	12
Cl	34.968852694
S34	33.967867015
S	31.972071174414
P	30.97376199867
F	18.998403227
O	15.9949146192573
N	14.0030740042512
H	1.00782503189814
