# Supplementary material for: OrbiFragsNets. A tool for automatic annotation of orbitrap MS2 spectra using networks grade as selection criteria
Source: MethodsX. 2023 Jun 14;11:102257. doi: 10.1016/j.mex.2023.102257 (PMC10293764; doi:10.1016/j.mex.2023.102257)
Supplement: Supplementary file 1 [file mmc1.zip › OrbiFragsNets-main/Parameters/MaxAtomicSubscripts.csv]

Element	Value
K	0
Na	0
C13	0
C	15
Cl	0
S34	0
S	2
P	0
F	0
O	5
N	5
H	30
