# Supplementary material for: OrbiFragsNets. A tool for automatic annotation of orbitrap MS2 spectra using networks grade as selection criteria
Source: MethodsX. 2023 Jun 14;11:102257. doi: 10.1016/j.mex.2023.102257 (PMC10293764; doi:10.1016/j.mex.2023.102257)
Supplement: Supplementary file 1 [file mmc1.zip › OrbiFragsNets-main/Parameters/ParametersTable.csv]

Parameter	Value	Description
MassError	5	Maximum m/z difference (ppm) between precursor ions in MS1 and MS2.
RTError	10	Maximum RT difference (s) between the MS1 spectrum and MS2 spectrum.
MinInttobePeak	1e4	Minimum intensity to be considered as a peak.
NoiseTresInt	1e2	Minimum intensity to be considered as a signal.
ConfidenceIntervalTolerance	80	Maximum uncertainty to tolerate in a peak.
MinRelIntCont	3	Minimum relatve intensity in the spectrum to be used in the fragments networks.
MinSignalstobePeak	3	Minimum number of signals to consider a cluster as a peak.
MinIntExplained	70	Minimum fraction of the total signal intensity that should be considered by the fragments networks
